# Supplementary material for: The spectrum of low molecular weight alpha-amylase/protease inhibitor genes expressed in the US bread wheat cultivar Butte 86
Source: BMC Res Notes. 2011 Jul 20;4:242. doi: 10.1186/1756-0500-4-242 (PMC3154163; doi:10.1186/1756-0500-4-242)
Supplement: Additional file 1 — Assignment of ESTs from Butte 86 to contigs encoding alpha-amylase/protease inhibitors. [file 1756-0500-4-242-S1.XLS]

## Sheet: Additional file 1
EST	Contig
BQ804583	WMAI Bu-1
BQ805242	WMAI Bu-1
BQ805265	WMAI Bu-1
BQ805505	WMAI Bu-1
BQ806181	WMAI Bu-1
BQ806208	WMAI Bu-1
BQ806276	WMAI Bu-1
BQ806408	WMAI Bu-1
BQ838649	WMAI Bu-1
BQ839043	WMAI Bu-1
BQ805578	WMAI Bu-1
BQ805680	WMAI Bu-2
BQ806614	WMAI Bu-2
BQ807052	WMAI Bu-2
BQ804495	WDAI Bu-1
BQ805135	WDAI Bu-1
BQ805792	WDAI Bu-1
BQ805865	WDAI Bu-1
BQ806506	WDAI Bu-1
BQ805854	WDAI Bu-2
BQ805386	WDAI Bu-2
BQ805829	WDAI Bu-3
BQ806664	WDAI Bu-3
BQ806690	WDAI Bu-4
BQ804568	WTAI-CM1 Bu-1
BQ804692	WTAI-CM1 Bu-1
BQ804801	WTAI-CM1 Bu-1
BQ805726	WTAI-CM1 Bu-1
BQ806774	WTAI-CM1 Bu-1
BQ838728	WTAI-CM1 Bu-1
BQ806686	WTAI-CM1 Bu-1
BQ804854	WTAI-CM1 Bu-1
BQ804416	WTAI-CM2 Bu-1
BQ804653	WTAI-CM2 Bu-1
BQ804763	WTAI-CM2 Bu-1
BQ804920	WTAI-CM2 Bu-1
BQ805443	WTAI-CM2 Bu-1
BQ805474	WTAI-CM2 Bu-1
BQ838875	WTAI-CM2 Bu-1
BQ806953	WTAI-CM2 Bu-1
BQ804159	WTAI-CM3 Bu-1
BQ804263	WTAI-CM3 Bu-1
BQ804649	WTAI-CM3 Bu-1
BQ804686	WTAI-CM3 Bu-1
BQ804823	WTAI-CM3 Bu-1
BQ804824	WTAI-CM3 Bu-1
BQ804889	WTAI-CM3 Bu-1
BQ804922	WTAI-CM3 Bu-1
BQ804931	WTAI-CM3 Bu-1
BQ804977	WTAI-CM3 Bu-1
BQ805341	WTAI-CM3 Bu-1
BQ805436	WTAI-CM3 Bu-1
BQ805481	WTAI-CM3 Bu-1
BQ805970	WTAI-CM3 Bu-1
BQ806053	WTAI-CM3 Bu-1
BQ806319	WTAI-CM3 Bu-1
BQ806716	WTAI-CM3 Bu-1
BQ806766	WTAI-CM3 Bu-1
BQ807041	WTAI-CM3 Bu-1
BQ838743	WTAI-CM3 Bu-1
BQ804161	WTAI-CM3 Bu-2
BQ804314	WTAI-CM3 Bu-2
BQ805123	WTAI-CM3 Bu-2
BQ805164	WTAI-CM3 Bu-2
BQ806661	WTAI-CM3 Bu-2
BQ807112	WTAI-CM3 Bu-2
BQ838859	WTAI-CM3 Bu-2
BQ804374	WTAI-CM16 Bu-1
BQ804380	WTAI-CM16 Bu-1
BQ804461	WTAI-CM16 Bu-1
BQ805237	WTAI-CM16 Bu-1
BQ805796	WTAI-CM16 Bu-1
BQ806317	WTAI-CM16 Bu-1
BQ806608	WTAI-CM16 Bu-1
BQ806621	WTAI-CM16 Bu-1
BQ806824	WTAI-CM16 Bu-1
BQ839032	WTAI-CM16 Bu-1
BQ804549	WTAI-CM17 Bu-1
BQ806809	WTAI-CM17 Bu-1
BQ806958	WTAI-CM17 Bu-1
BQ805376	WTAI-CM17 Bu-1
BQ807158	WTAI-CM17 Bu-1
BQ806213	WASI Bu-1
BQ806745	WASI Bu-1
BQ805710	WASI Bu-2
BQ806454	WASI Bu-2
BQ807054	WASI Bu-2
BQ805931	CMx Bu-1
BQ839002	CMx Bu-1
BQ805171	CMx Bu-2
BQ806202	CMx Bu-2
BQ806494	CMx Bu-2
BQ838778	CMx Bu-2
BQ804611	CMx Bu-3
BQ805289	WCI Bu-1
BQ806769	WCI Bu-1
BQ806495	WTI Bu-1
BQ805456	not assigned
BQ806379	not assigned
