# Supplementary material for: The spectrum of low molecular weight alpha-amylase/protease inhibitor genes expressed in the US bread wheat cultivar Butte 86
Source: BMC Res Notes. 2011 Jul 20;4:242. doi: 10.1186/1756-0500-4-242 (PMC3154163; doi:10.1186/1756-0500-4-242)
Supplement: Additional file 4 — Unique tryptic, chymotryptic and thermolytic peptides used to identify alpha-amylase/protease inhibitors in 2-DE/MS/MS study of Butte 86 flour protein by Dupont et al. [17]and assignment of peptides to protein sequences deduced from Butte 86 contig consensus sequences. [file 1756-0500-4-242-S4.XLS]

## Sheet: Final Peptides (2)
Peptide1	Enzyme2	Butte 86 Protein Sequence
LTAASVPEVcKVPIPNPSGDR	TR	WMAI Bu-1
VPIPNPSGDR	TR	WMAI Bu-1
EVLPGcR	TR	WMAI Bu-1, WMAI Bu-2
LQcVGSQVPEAVLR	TR	WMAI Bu-1, WMAI Bu-2
LTAASVPEVcK	TR	WMAI Bu-1, WMAI Bu-2
VSALTGcR	TR	WMAI Bu-1, WMAI Bu-2
QcVGSQVPEAVL	CH	WMAI Bu-1, WMAI Bu-2
cGDLSSmLR	TR	WMAI Bu-1, WMAI Bu-2
DccQQLADINNEWcR	TR	WMAI Bu-1, WMAI Bu-2
EGKEVLPGcR	TR	WMAI Bu-1, WMAI Bu-2
VLRDccQQ	TH	WMAI Bu-1, WMAI Bu-2, WDAI Bu-1, WDAI Bu-2, WDAI Bu-3, WDAI Bu-4
EHGAQEGQAGTGAFPR	TR	WDAI Bu-1, WDAI Bu-2
DccQQLAHISEWcR	TR	WDAI Bu-1, WDAI Bu-2
LQcNGSQVPEAVLR	TR	WDAI Bu-1, WDAI Bu-2, WDAI Bu-3, WDAI Bu-4
cGALYSmLDSmYK	TR	WDAI Bu-1, WDAI Bu-2, WDAI Bu-3, WDAI Bu-4
cGALYSMLDSmYK	TR	WDAI Bu-1, WDAI Bu-2, WDAI Bu-3, WDAI Bu-4
cGALYSMLDSMYK	TR	WDAI Bu-1, WDAI Bu-2, WDAI Bu-3, WDAI Bu-4
LQcNGSQVPEAVLR	TR	WDAI Bu-1, WDAI Bu-2, WDAI Bu-3, WDAI Bu-4
DVAAYPDA	TR	WDAI Bu-1, WDAI Bu-2, WDAI Bu-4
LPIVVDASGDGAYVcK	TR	WDAI Bu-1, WDAI Bu-2, WDAI Bu-4
VcKDVAAYPDA	CH	WDAI Bu-1, WDAI Bu-2, WDAI Bu-4
EHGVQEGQAGTGAFPScR	TR	WDAI Bu-3
LPIVIDASGDGAYVcK	TR	WDAI Bu-3
LTAASITAVcK	TR	WDAI Bu-3
RDccQQLADISEW	CH	WDAI Bu-3, WDAI Bu-4
DccQQLADISEWcR	TR	WDAI Bu-3, WDAI Bu-4
QVPALPGcRPL	CH	WDAI Bu-4
EHGVSEGQAGTGAFPScR	TR	WDAI Bu-4
EHGVSEGQAGTGAFPScRR	TR	WDAI Bu-4
EYVAQQTcGISISGSAVSTEPGNTPR	TR	WTAI-CM1 Bu-1
RSDPNSSVLK	TR	WTAI-CM1 Bu-1
SDPNSSVLK	TR	WTAI-CM1 Bu-1
ELYDASQHcR	TR	WTAI-CM1 Bu-1, WTAI-CM2 Bu-1
VTPGHcNVm	CH	WTAI-CM1 Bu-1, WTAI-CM2 Bu-1
EPQRDFAK	TR	WTAI-CM1 Bu-1, WTAI-CM2 Bu-1
IGRTSDPNSGVL	CH	WTAI-CM2 Bu-1
EYVAQQTcGVGIVGSPVSTEPGNTPR	TR	WTAI-CM2 Bu-1
TSDPNSGVLK	TR	WTAI-CM2 Bu-1
TSDPNSGVLKDLPGcPR	TR	WTAI-CM2 Bu-1
FIGRTSDPNSGVL	CH	WTAI-CM2 Bu-1
VHNTPYc	TH	WTAI-CM2 Bu-1, WTAI-CM16 Bu-1, WTAI-CM17 Bu-1
LPEWmTSASIYSPGKPYLAK	TR	WTAI-CM3 Bu-1
LPEWMTSASIYSPGKPYLAK	TR	WTAI-CM3 Bu-1
LYccQELAEISQQcR	TR	WTAI-CM3 Bu-1
EmQWDFVR	TR	WTAI-CM3 Bu-1
EMQWDFVR	TR	WTAI-CM3 Bu-1
TNLLPHcR	TR	WTAI-CM3 Bu-1
ASGSCVPGVAFRTN	TH	WTAI-CM3 Bu-1
IYSPGKPY	TH	WTAI-CM3 Bu-1
IALPVPSQPVDPRSGNVGESG	TH	WTAI-CM3 Bu-1, WTAI-CM3 Bu-2
VAPGQcNLATIH	CH	WTAI-CM3 Bu-1, WTAI-CM3 Bu-2
VDPRSGNVGESG	TH	WTAI-CM3 Bu-1, WTAI-CM3 Bu-2
DYVLQQTcGTFTPGSK	TR	WTAI-CM3 Bu-1, WTAI-CM3 Bu-2
LLVAPGQcNLATIHNVR	TR	WTAI-CM3 Bu-1, WTAI-CM3 Bu-2
SGNVGESGLIDLPGcPR	TR	WTAI-CM3 Bu-1, WTAI-CM3 Bu-2
YFIALPVPSQPVDPR	TR	WTAI-CM3 Bu-1, WTAI-CM3 Bu-2
FIALPVPSQP	TH	WTAI-CM3 Bu-1, WTAI-CM3 Bu-2
FIALPVPSQPVD	TH	WTAI-CM3 Bu-1, WTAI-CM3 Bu-2
VLQQTcGTF	CH	WTAI-CM3 Bu-1, WTAI-CM3 Bu-2
LPEWmTSASIFSPmKPYLAK	TR	WTAI-CM3 Bu-2
LPEWmTSASIFSPMKPYLAK	TR	WTAI-CM3 Bu-2
LPEWMTSASIFSPMKPYLAK	TR	WTAI-CM3 Bu-2
LYccQELAEIPQQcR	TR	WTAI-CM3 Bu-2
qmQWDFVR	TR	WTAI-CM3 Bu-2
QMQWDFVR	TR	WTAI-CM3 Bu-2
IFSPmKPY	TH	WTAI-CM3 Bu-2
FVRILVTPG	TH	WTAI-CM16 Bu-1
FVRILVTPGY	TH	WTAI-CM16 Bu-1
QQccGELANIPQQcR	TR	WTAI-CM16 Bu-1
AKQQccGEL	CH	WTAI-CM16 Bu-1
ITPLPScRDY	CH	WTAI-CM16 Bu-1
ITPLPScRDY	TH	WTAI-CM16 Bu-1
AcRIETPGSPY	TH	WTAI-CM16 Bu-1
DYVEQQAcR	TR	WTAI-CM16 Bu-1
EVQmDFVR	TR	WTAI-CM16 Bu-1
EVQMDFVR	TR	WTAI-CM16 Bu-1
IETPGSPYLAK	TR	WTAI-CM16 Bu-1
LITPLPScRDY	TH	WTAI-CM16 Bu-1
LAKQQccGE	TH	WTAI-CM16 Bu-1
SRPDQSGLmELPGcPR	TR	WTAI-CM16 Bu-1, WTAI-CM17 Bu-1
SRPDQSGLMELPGcPR	TR	WTAI-CM16 Bu-1, WTAI-CM17 Bu-1
TTVHNTPY	CH	WTAI-CM16 Bu-1, WTAI-CM17 Bu-1
LTTVHNTPYc	TH	WTAI-CM16 Bu-1, WTAI-CM17 Bu-1
FmGPKSRPDQSG	TH	WTAI-CM16 Bu-1, WTAI-CM17 Bu-1
FMGPKSRPDQSG	TH	WTAI-CM16 Bu-1, WTAI-CM17 Bu-1
QEccEQLANIPQQcR	TR	WTAI-CM17 Bu-1
ITPLPScRNY	CH	WTAI-CM17 Bu-1
NYVEEQAcR	TR	WTAI-CM17 Bu-1
LITPLPScRnY	TH	WTAI-CM17 Bu-1
LITPLPScRNY	TH	WTAI-CM17 Bu-1
TSTLITPLPScRNY	CH	WTAI-CM17 Bu-1
LAKQEccEQ	TH	WTAI-CM17 Bu-1
GSLLQEDmSR	TR	CMx Bu-1
GSLLQEDMSR	TR	CMx Bu-1
EQcVPGR	TR	CMx Bu-1
ccDELSK	TR	CMx Bu-1, CMx Bu-2, CMx Bu-3
EFIAGIVGR	TR	CMx Bu-1, CMx Bu-2, CMx Bu-3
QTcGYYLSAER	TR	CMx Bu-1, CMx Bu-2, CMx Bu-3
AVRQTcGY	CH	CMx Bu-1, CMx Bu-2, CMx Bu-3
AVRQTcGYY	CH	CMx Bu-1, CMx Bu-2, CMx Bu-3
cEVLHILMDGR	TR	CMx Bu-1, CMx Bu-3
EITYESLNAcR	TR	CMx Bu-2
GSLLQDmSGcKK3	TR	CMx Bu-2, CMx Bu-3
IAGIVGREEcNLETVF	CH	CMx Bu-2, CMx Bu-3
ccDELSKVPELcR	TR	CMx Bu-2, CMx Bu-3
EEcNLETVFGR	TR	CMx Bu-2, CMx Bu-3
ESLNACREYA	CH	CMx Bu-2, CMx Bu-3
GSLLKDmSGcK3	TR	CMx Bu-2, CMx Bu-3
EIPYESLNAcR	TR	CMx Bu-3
QccDELSK	TR	CMx Bu-3
IAPHGGAPSDK	TR	WASI Bu-1
DPPPVHDTDGNELR	TR	WASI Bu-1, WASI Bu-2
GGAWFLGATEPYHVVVFK	TR	WASI Bu-1, WASI Bu-2
LMAcGDScQDLGVFR	TR	WASI Bu-1, WASI Bu-2
YSGAEVHEYK	TR	WASI Bu-1, WASI Bu-2
ADANYYVLPANR	TR	WASI Bu-1, WASI Bu-2
AYTTcVQSTEWHIDSELVSGR	TR	WASI Bu-1, WASI Bu-2
AYTTcVQSTEWHIDSELVSGRR	TR	WASI Bu-1, WASI Bu-2
cPLFVSQEADGQR	TR	WASI Bu-1, WASI Bu-2
HVITGPVR	TR	WASI Bu-1, WASI Bu-2
HVITGPVRDPSPSGR	TR	WASI Bu-1, WASI Bu-2
RcPLFVSQEADGQR	TR	WASI Bu-1, WASI Bu-2
VGLPVDPLQGcHYY	TH	WCI Bu-1
AAISSNcRcEGL	CH	WCI Bu-1
ALPGQcNLPTIHGGPY	CH	WCI Bu-1
AFPPSQSQGGGPPQPPLAPR	TR	WCI Bu-1
cPTEVKR	TR	WCI Bu-1
ELAAISSNcR	TR	WCI Bu-1
ELEAVSEEcR	TR	WTI Bu-1
LEGVPEGcTR	TR	WTI Bu-1
SGPWSWcnPATGYK4	TH	not found
SGPWSWcnPATGYK4	TR	not found
DTQQTAPTPGK5	TR	not found
AYVVQQTcK6	TR	not found
