# Supplementary material for: The spectrum of low molecular weight alpha-amylase/protease inhibitor genes expressed in the US bread wheat cultivar Butte 86
Source: BMC Res Notes. 2011 Jul 20;4:242. doi: 10.1186/1756-0500-4-242 (PMC3154163; doi:10.1186/1756-0500-4-242)
Supplement: Additional file 5 — Association of MS/MS data from Dupont et al.[17]with Butte 86 alpha-amylase/protease inhibitor sequences. [file 1756-0500-4-242-S5.XLS]

## Sheet: Percent Coverage
					% coverage
312	WDAI-Bu-1/WDAI-Bu-2	0.67	0.1		74.2
283	WDAI-Bu-3	0.22	0		67.7
286	WDAI-Bu-4	0.12	0.02		77
289	WMAI-Bu-1	0.37	0.03		72.7
528	WMAI-Bu-1	0.12	0.02		75.2
284	WTAI-CM16-Bu-1	0.48	0.02		76
266	WTAI-CM16-Bu-1	0.04	0		53
264	WTAI-CM3-Bu-1	0.4	0.01		90
265	WTAI-CM3-Bu-1	0.09	0.03		65
272	WTAI-CM3-Bu-1	0.02	0		53.8
	Embryo globulin
282	WTAI-CM17-Bu-1	0.2	0.01		56
274	WTAI-CM17-Bu-1	0.02	0		20
285	WTAI-CM2-Bu-1	0.05	0.02		42
244	WASI-Bu-1	0.17	0.02		72.8
281	CMx-Bu-3	0.23	0.02		60
290	CMx-Bu-2	0.03	0		57
277	WCI-Bu-1	0.12	0.02		59.7
278	WCI-Bu-1	0.14	0.02
	Wheatwin-Bu-2				27.7
280	WTAI-CM2-Bu-1	0.43	0.02		57
	WDAI-Bu-1/WDAI-Bu-2				57
	CMx-Bu-1				36
313	WTAI-CM1-Bu-1	0.21	0.01		53
	WDAI-Bu-1/WDAI-Bu-2				56
	CMx-Bu-1				39
						74.2
						67.7
						77
						72.7
						75.2
						76
						53
						90
						65
						53.8
						56
						20
						42
						72.8
						60
						57
						59.7
						27.7
						57
						57
						36
						53
						56
						39
					average	58.2417

## Sheet: Spot 244
Spot 244
WASI-Bu-1
Scaffold Assignment	gi 123975
Our Assignment	WASI-Bu-1
Good?	Assigned	Sequence	Prob	Mascot Ion score	Mascot Identity score	X! Tandem	NTT	Modifications	Observed	Actual Mass	Charge	Delta AMU	Delta PPM	Start	Stop	Other Proteins	Spectrum ID
TRUE	TRUE	(R)HVITGPVR(D)	0.95	30.45	25.8546		2		439.769	877.523	2	0.009963	11.34	107	114		File: 070515-B128-fl-SDS-tryp-CNF-spot_244.wiff, Sample: 070515-B128-fl-SDS-tryp-CNF-spot_244 (sample number 1), Elution: 10.654 min, Period: 1, Cycle(s): 599 (Experiment 2)
TRUE	TRUE	(-)DPPPVHDTDGNELR(A)	0.95	54.99	25.6937		2		521.253	1560.74	3	0.02083	13.34	1	14		File: 070515-B128-fl-SDS-tryp-CNF-spot_244.wiff, Sample: 070515-B128-fl-SDS-tryp-CNF-spot_244 (sample number 1), Elution: 10.381 min, Period: 1, Cycle(s): 592 (Experiment 2)
TRUE	TRUE	(R)IAPHGGAPSDK(I)	0.95	49.04	25.3275		2		525.278	1048.54	2	0.01015	9.666	61	71		File: 070515-B128-fl-SDS-tryp-CNF-spot_244.wiff, Sample: 070515-B128-fl-SDS-tryp-CNF-spot_244 (sample number 1), Elution: 9.494 min, Period: 1, Cycle(s): 555 (Experiment 2)
TRUE	TRUE	(R)HVITGPVRDPSPSGR(E)	0.91	36.12	25.7054		2		525.623	1573.85	3	0.01403	8.909	107	121		File: 070515-B128-fl-SDS-tryp-CNF-spot_244.wiff, Sample: 070515-B128-fl-SDS-tryp-CNF-spot_244 (sample number 1), Elution: 10.773 min, Period: 1, Cycle(s): 600 (Experiment 2)
TRUE	TRUE	(R)RcPLFVSQEADGQR(D)	0.95	47.48	27.0586		2	Propionamide (+71)	559.614	1675.82	3	0.008569	5.11	41	54		File: 070515-B128-fl-SDS-tryp-CNF-spot_244.wiff, Sample: 070515-B128-fl-SDS-tryp-CNF-spot_244 (sample number 1), Elution: 11.626 min, Period: 1, Cycle(s): 617 (Experiment 3)
TRUE	TRUE	(K)LMAcGDScQDLGVFR(D)	0.92	37.58	25.9329		2	Propionamide (+71), Carbamidomethyl (+57)	581.603	1741.79	3	0.02912	16.71	140	154		File: 070515-B128-fl-SDS-tryp-CNF-spot_244.wiff, Sample: 070515-B128-fl-SDS-tryp-CNF-spot_244 (sample number 1), Elution: 12.463 min, Period: 1, Cycle(s): 636 (Experiment 2)
TRUE	TRUE	(K)YSGAEVHEYK(L)	0.95	52.6	25.9439		2		591.778	1181.54	2	0.006811	5.76	130	139		File: 070515-B128-fl-SDS-tryp-CNF-spot_244.wiff, Sample: 070515-B128-fl-SDS-tryp-CNF-spot_244 (sample number 1), Elution: 10.193 min, Period: 1, Cycle(s): 590 (Experiment 2)
TRUE	TRUE	(R)AYTTcVQSTEWHIDSELVSGRR(H)	0.95	46.31	27.0842		2	Propionamide (+71)	653.071	2608.26	4	0.02181	8.359	85	106		File: 070515-B128-fl-SDS-tryp-CNF-spot_244.wiff, Sample: 070515-B128-fl-SDS-tryp-CNF-spot_244 (sample number 1), Elution: 12.583 min, Period: 1, Cycle(s): 640 (Experiment 2)
TRUE	TRUE	(K)GGAWFLGATEPYHVVVFK(K)	0.95	56.6	25.6229		2		660.024	1977.05	3	0.03631	18.36	158	175		File: 070515-B128-fl-SDS-tryp-CNF-spot_244.wiff, Sample: 070515-B128-fl-SDS-tryp-CNF-spot_244 (sample number 1), Elution: 13.711 to 13.882 min, Period: 1, Cycle(s): 673 (Experiment 2), 674 (Experiment 3)
TRUE	TRUE	(R)ADANYYVLPANR(A)	0.95	41.02	25.8771		2		683.851	1365.69	2	0.01878	13.74	15	26		File: 070515-B128-fl-SDS-tryp-CNF-spot_244.wiff, Sample: 070515-B128-fl-SDS-tryp-CNF-spot_244 (sample number 1), Elution: 11.763 min, Period: 1, Cycle(s): 619 (Experiment 2)
TRUE	TRUE	(R)cPLFVSQEADGQR(D)	0.95	71.34	26.2737		2	Propionamide (+71)	760.866	1519.72	2	0.009158	6.022	42	54		File: 070515-B128-fl-SDS-tryp-CNF-spot_244.wiff, Sample: 070515-B128-fl-SDS-tryp-CNF-spot_244 (sample number 1), Elution: 11.746 min, Period: 1, Cycle(s): 618 (Experiment 3)
TRUE	TRUE	(R)AYTTcVQSTEWHIDSELVSGR(R)	0.95	76.47	27.7232		2	Carbamidomethyl (+57)	813.722	2438.15	3	0.02814	11.54	85	105		File: 070515-B128-fl-SDS-tryp-CNF-spot_244.wiff, Sample: 070515-B128-fl-SDS-tryp-CNF-spot_244 (sample number 1), Elution: 12.942 min, Period: 1, Cycle(s): 643 (Experiment 3)
TRUE	TRUE	(R)AYTTcVQSTEWHIDSELVSGR(R)	0.95	76.03	27.6118		2	Propionamide (+71)	818.399	2452.17	3	0.04072	16.6	85	105		File: 070515-B128-fl-SDS-tryp-CNF-spot_244.wiff, Sample: 070515-B128-fl-SDS-tryp-CNF-spot_244 (sample number 1), Elution: 12.839 min, Period: 1, Cycle(s): 643 (Experiment 2)
															# Amino acids in peptides	# Amino acids in mature protein	% MS/MS Coverage	Predicted size	pI
														WASI-Bu-1	131	180	73	19633	6.77

## Sheet: Spot 264
Spot 264
WTAI-CM3-Bu-1, WTAI-CM3-Bu-2
Scaffold Assignment	gi 123957
Our Assignment	WTAI-CM3-Bu-1
Good?	Assigned	Sequence	Prob	Mascot Ion score	Mascot Identity score	X! Tandem	NTT	Modifications	Observed	Actual Mass	Charge	Delta AMU	Delta PPM	Start	Stop	Other Proteins	Spectrum ID
TRUE	TRUE	(S)IYSPGKPY(L)	0.95	30.87	29.9782	1.05061	2		462.74	923.465	2	-0.01076	-11.64	70	77		File: 080623-B128-fl-SDS-thermo-CN-spot_264.wiff, Sample: 080623-B128-fl-SDS-thermo-CN-spot_264 (sample number 1), Elution: 10.121 min, Period: 1, Cycle(s): 516 (Experiment 2)
TRUE	TRUE	(R)TNLLPHcR(D)	0.95	39.22	25.3403		2	Carbamidomethyl (+57)	505.769	1009.52	2	0.01125	11.13	37	44		File: 070515-B128-fl-SDS-tryp-CNF-spot_264.wiff, Sample: 070515-B128-fl-SDS-tryp-CNF-spot_264 (sample number 1), Elution: 11.011 to 11.147 min, Period: 1, Cycle(s): 616 (Experiment 2), 614 (Experiment 3)
TRUE	TRUE	(R)TNLLPHcR(D)	0.94	26.09	25.3403		2	Propionamide (+71)	512.776	1023.54	2	0.009014	8.798	37	44		File: 070515-B128-fl-SDS-tryp-CNF-spot_264.wiff, Sample: 070515-B128-fl-SDS-tryp-CNF-spot_264 (sample number 1), Elution: 11.028 to 11.369 min, Period: 1, Cycle(s): 615 (Experiment 2), 617 (Experiment 3)
TRUE	TRUE	(Y)FIALPVPSQP(V)	0.95			4.56864	2		534.803	1067.59	2	-0.01055	-9.877	102	111	RS_UWI_15430_21_Y_722_3e-091_3	File: 080623-B128-fl-SDS-thermo-CN-spot_264.wiff, Sample: 080623-B128-fl-SDS-thermo-CN-spot_264 (sample number 1), Elution: 12.883 min, Period: 1, Cycle(s): 542 (Experiment 2)
TRUE	TRUE	(R)EmQWDFVR(L)	0.95	38.36	25.2763		2	Oxidation (+16)	563.76	1125.51	2	0.01454	12.91	133	140		File: 070515-B128-fl-SDS-tryp-CNF-spot_264.wiff, Sample: 070515-B128-fl-SDS-tryp-CNF-spot_264 (sample number 1), Elution: 12.344 min, Period: 1, Cycle(s): 626 (Experiment 2)
TRUE	TRUE	(R)YFIALPVPSQPVDPR(S)	0.95	35.69	26.7025		2		566.984	1697.93	3	0.01608	9.466	101	115	RS_UWI_15430_21_Y_722_3e-091_3	File: 070515-B128-fl-SDS-tryp-CNF-spot_264.wiff, Sample: 070515-B128-fl-SDS-tryp-CNF-spot_264 (sample number 1), Elution: 14.367 min, Period: 1, Cycle(s): 642 (Experiment 3)
TRUE	TRUE	(P)VDPRSGNVGESG(L)	0.95			4.11919	2		587.269	1172.52	2	-0.01986	-16.92	112	123	RS_UWI_15430_21_Y_722_3e-091_3	File: 080623-B128-fl-SDS-thermo-CN-spot_264.wiff, Sample: 080623-B128-fl-SDS-thermo-CN-spot_264 (sample number 1), Elution: 8.803 min, Period: 1, Cycle(s): 505 (Experiment 2)
TRUE	TRUE	(R)LLVAPGQcNLATIHNVR(Y)	0.95	63.55	26.4836		2	Carbamidomethyl (+57)	626.016	1875.03	3	0.01073	5.722	141	157	RS_UWI_15430_21_Y_722_3e-091_3	File: 070515-B128-fl-SDS-tryp-CNF-spot_264.wiff, Sample: 070515-B128-fl-SDS-tryp-CNF-spot_264 (sample number 1), Elution: 12.104 to 13.168 min, Period: 1, Cycle(s): 624 (Experiment 2), 632 (Experiment 3)
TRUE	TRUE	(R)LLVAPGQcNLATIHNVR(Y)	0.95	72.45	27.0157		2	Propionamide (+71)	630.684	1889.03	3	-0.001268	-0.6709	141	157	RS_UWI_15430_21_Y_722_3e-091_3	File: 070515-B128-fl-SDS-tryp-CNF-spot_264.wiff, Sample: 070515-B128-fl-SDS-tryp-CNF-spot_264 (sample number 1), Elution: 12.224 min, Period: 1, Cycle(s): 625 (Experiment 2)
TRUE	TRUE	(Y)FIALPVPSQPVD(P)	0.95			2.65758	1		641.85	1281.68	2	-0.01257	-9.8	102	113	RS_UWI_15430_21_Y_722_3e-091_3	File: 080623-B128-fl-SDS-thermo-CN-spot_264.wiff, Sample: 080623-B128-fl-SDS-thermo-CN-spot_264 (sample number 1), Elution: 13.003 min, Period: 1, Cycle(s): 543 (Experiment 2)
TRUE	TRUE	(K)LYccQELAEISQQcR(C)	0.95	34.76	25.955		2	Propionamide (+71), Carbamidomethyl (+57), Carbamidomethyl (+57)	657.971	1970.89	3	0.02651	13.44	81	95		File: 070515-B128-fl-SDS-tryp-CNF-spot_264.wiff, Sample: 070515-B128-fl-SDS-tryp-CNF-spot_264 (sample number 1), Elution: 12.327 min, Period: 1, Cycle(s): 625 (Experiment 3)
TRUE	TRUE	(K)LYccQELAEISQQcR(C)	0.95	28.37	25.9439		2	Propionamide (+71), Carbamidomethyl (+57), Propionamide (+71)	662.642	1984.91	3	0.02479	12.48	81	95		File: 070515-B128-fl-SDS-tryp-CNF-spot_264.wiff, Sample: 070515-B128-fl-SDS-tryp-CNF-spot_264 (sample number 1), Elution: 12.447 min, Period: 1, Cycle(s): 626 (Experiment 3)
TRUE	TRUE	(S)ASGSCVPGVAFRTN(L)	0.95			3	2		683.322	1364.63	2	-0.02179	-15.96	25	38		File: 080623-B128-fl-SDS-thermo-CN-spot_264.wiff, Sample: 080623-B128-fl-SDS-thermo-CN-spot_264 (sample number 1), Elution: 11.063 min, Period: 1, Cycle(s): 523 (Experiment 3)
TRUE	TRUE	(F)IALPVPSQPVDPRSGNVGESG(L)	0.95			5.0655	2		692.688	2075.04	3	-0.02401	-11.57	103	123	RS_UWI_15430_21_Y_722_3e-091_3	File: 080623-B128-fl-SDS-thermo-CN-spot_264.wiff, Sample: 080623-B128-fl-SDS-thermo-CN-spot_264 (sample number 1), Elution: 11.68 min, Period: 1, Cycle(s): 529 (Experiment 2)
TRUE	TRUE	(K)LPEWMTSASIYSPGKPYLAK(L)	0.95	76.93	26.4444		2		747.063	2238.17	3	0.02779	12.41	61	80		File: 070515-B128-fl-SDS-tryp-CNF-spot_264.wiff, Sample: 070515-B128-fl-SDS-tryp-CNF-spot_264 (sample number 1), Elution: 13.185 min, Period: 1, Cycle(s): 633 (Experiment 2)
TRUE	TRUE	(K)LPEWmTSASIYSPGKPYLAK(L)	0.95	81.15	25.7054		2	Oxidation (+16)	752.399	2254.18	3	0.04088	18.13	61	80		File: 070515-B128-fl-SDS-tryp-CNF-spot_264.wiff, Sample: 070515-B128-fl-SDS-tryp-CNF-spot_264 (sample number 1), Elution: 12.585 min, Period: 1, Cycle(s): 628 (Experiment 2)
TRUE	TRUE	(R)YFIALPVPSQPVDPR(S)	0.95	64.22	26.7117		2		849.963	1697.91	2	-0.003463	-2.038	101	115	RS_UWI_15430_21_Y_722_3e-091_3	File: 070515-B128-fl-SDS-tryp-CNF-spot_264.wiff, Sample: 070515-B128-fl-SDS-tryp-CNF-spot_264 (sample number 1), Elution: 13.425 min, Period: 1, Cycle(s): 635 (Experiment 2)
TRUE	TRUE	(R)SGNVGESGLIDLPGcPR(E)	0.95	98.52	25.9439		2	Carbamidomethyl (+57)	864.423	1726.83	2	0.001012	0.5855	116	132	RS_UWI_15430_21_Y_722_3e-091_3	File: 070515-B128-fl-SDS-tryp-CNF-spot_264.wiff, Sample: 070515-B128-fl-SDS-tryp-CNF-spot_264 (sample number 1), Elution: 12.465 min, Period: 1, Cycle(s): 627 (Experiment 2)
TRUE	TRUE	(R)SGNVGESGLIDLPGcPR(E)	0.95	92.7	26.3347		2	Propionamide (+71)	871.439	1740.86	2	0.01768	10.15	116	132	RS_UWI_15430_21_Y_722_3e-091_3	File: 070515-B128-fl-SDS-tryp-CNF-spot_264.wiff, Sample: 070515-B128-fl-SDS-tryp-CNF-spot_264 (sample number 1), Elution: 12.568 min, Period: 1, Cycle(s): 627 (Experiment 3)
TRUE	TRUE	(R)DYVLQQTcGTFTPGSK(L)	0.95	99.12	26.7852		2	Carbamidomethyl (+57)	901.44	1800.87	2	0.03056	16.96	45	60	RS_UWI_15430_21_Y_722_3e-091_3	File: 070515-B128-fl-SDS-tryp-CNF-spot_264.wiff, Sample: 070515-B128-fl-SDS-tryp-CNF-spot_264 (sample number 1), Elution: 11.864 min, Period: 1, Cycle(s): 622 (Experiment 2)
TRUE	TRUE	(R)DYVLQQTcGTFTPGSK(L)	0.95	87.5	26.6839		2	Propionamide (+71)	908.446	1814.88	2	0.02552	14.05	45	60	RS_UWI_15430_21_Y_722_3e-091_3	File: 070515-B128-fl-SDS-tryp-CNF-spot_264.wiff, Sample: 070515-B128-fl-SDS-tryp-CNF-spot_264 (sample number 1), Elution: 11.984 min, Period: 1, Cycle(s): 623 (Experiment 2)
													# Amino acids in peptides	# Amino acids in mature protein	% MS/MS Coverage	Predicted size	pI
												WTAI-CM3-Bu-1	128	143	89.5	15832	6.66
Scaffold Assignment	RS_UWI_15430
Our Assignment	WTAI-CM3-Bu-2
Good?	Assigned	Sequence	Prob	Mascot Ion score	Mascot Identity score	X! Tandem	NTT	Modifications	Observed	Actual Mass	Charge	Delta AMU	Delta PPM	Start	Stop	Other Proteins	Spectrum ID
TRUE	TRUE	(S)IFSPmKPY(L)	0.95	37.73	29.2324		2	Oxidation (+16)	499.748	997.481	2	-0.0137	-13.72	83	90		File: 080623-B128-fl-SDS-thermo-CN-spot_264.wiff, Sample: 080623-B128-fl-SDS-thermo-CN-spot_264 (sample number 1), Elution: 10.823 min, Period: 1, Cycle(s): 521 (Experiment 3)
TRUE	FALSE	(Y)FIALPVPSQP(V)	0.95			4.56864	2		534.803	1067.59	2	-0.01055	-9.877	115	124	gi|123957|sp|P17314.1|IAAC3_WHEAT	File: 080623-B128-fl-SDS-thermo-CN-spot_264.wiff, Sample: 080623-B128-fl-SDS-thermo-CN-spot_264 (sample number 1), Elution: 12.883 min, Period: 1, Cycle(s): 542 (Experiment 2)
TRUE	TRUE	(R)QMQWDFVR(L)	0.95	44.61	25.4407		2		555.269	1108.52	2	0.01045	9.419	146	153		File: 070515-B128-fl-SDS-tryp-CNF-spot_264.wiff, Sample: 070515-B128-fl-SDS-tryp-CNF-spot_264 (sample number 1), Elution: 12.825 to 14.008 min, Period: 1, Cycle(s): 630-631 (Experiment 2), 639 (Experiment 3)
TRUE	TRUE	(R)qmQWDFVR(L)	0.95	38.36	25.2763		2	Deamidation (+1), Oxidation (+16)	563.76	1125.51	2	0.01452	12.89	146	153		File: 070515-B128-fl-SDS-tryp-CNF-spot_264.wiff, Sample: 070515-B128-fl-SDS-tryp-CNF-spot_264 (sample number 1), Elution: 12.344 min, Period: 1, Cycle(s): 626 (Experiment 2)
TRUE	FALSE	(R)YFIALPVPSQPVDPR(S)	0.95	35.69	26.7025		2		566.984	1697.93	3	0.01608	9.466	114	128	gi|123957|sp|P17314.1|IAAC3_WHEAT	File: 070515-B128-fl-SDS-tryp-CNF-spot_264.wiff, Sample: 070515-B128-fl-SDS-tryp-CNF-spot_264 (sample number 1), Elution: 14.367 min, Period: 1, Cycle(s): 642 (Experiment 3)
TRUE	FALSE	(P)VDPRSGNVGESG(L)	0.95			4.11919	2		587.269	1172.52	2	-0.01986	-16.92	125	136	gi|123957|sp|P17314.1|IAAC3_WHEAT	File: 080623-B128-fl-SDS-thermo-CN-spot_264.wiff, Sample: 080623-B128-fl-SDS-thermo-CN-spot_264 (sample number 1), Elution: 8.803 min, Period: 1, Cycle(s): 505 (Experiment 2)
TRUE	FALSE	(R)LLVAPGQcNLATIHNVR(Y)	0.95	63.55	26.4836		2	Carbamidomethyl (+57)	626.016	1875.03	3	0.01073	5.722	154	170	gi|123957|sp|P17314.1|IAAC3_WHEAT	File: 070515-B128-fl-SDS-tryp-CNF-spot_264.wiff, Sample: 070515-B128-fl-SDS-tryp-CNF-spot_264 (sample number 1), Elution: 12.104 to 13.168 min, Period: 1, Cycle(s): 624 (Experiment 2), 632 (Experiment 3)
TRUE	FALSE	(R)LLVAPGQcNLATIHNVR(Y)	0.95	72.45	27.0157		2	Propionamide (+71)	630.684	1889.03	3	-0.001268	-0.6709	154	170	gi|123957|sp|P17314.1|IAAC3_WHEAT	File: 070515-B128-fl-SDS-tryp-CNF-spot_264.wiff, Sample: 070515-B128-fl-SDS-tryp-CNF-spot_264 (sample number 1), Elution: 12.224 min, Period: 1, Cycle(s): 625 (Experiment 2)
TRUE	FALSE	(Y)FIALPVPSQPVD(P)	0.95			2.65758	1		641.85	1281.68	2	-0.01257	-9.8	115	126	gi|123957|sp|P17314.1|IAAC3_WHEAT	File: 080623-B128-fl-SDS-thermo-CN-spot_264.wiff, Sample: 080623-B128-fl-SDS-thermo-CN-spot_264 (sample number 1), Elution: 13.003 min, Period: 1, Cycle(s): 543 (Experiment 2)
TRUE	TRUE	(K)LYccQELAEIPQQcR(C)	0.91	22.51	26.8574		2	Propionamide (+71), Carbamidomethyl (+57), Carbamidomethyl (+57)	661.311	1980.91	3	0.02375	11.98	94	108		File: 070515-B128-fl-SDS-tryp-CNF-spot_264.wiff, Sample: 070515-B128-fl-SDS-tryp-CNF-spot_264 (sample number 1), Elution: 12.087 min, Period: 1, Cycle(s): 623 (Experiment 3)
TRUE	FALSE	(F)IALPVPSQPVDPRSGNVGESG(L)	0.95			5.0655	2		692.688	2075.04	3	-0.02401	-11.57	116	136	gi|123957|sp|P17314.1|IAAC3_WHEAT	File: 080623-B128-fl-SDS-thermo-CN-spot_264.wiff, Sample: 080623-B128-fl-SDS-thermo-CN-spot_264 (sample number 1), Elution: 11.68 min, Period: 1, Cycle(s): 529 (Experiment 2)
TRUE	TRUE	(K)LPEWMTSASIFSPMKPYLAK(L)	0.95	65.3	26.4048		2		766.403	2296.19	3	0.0244	10.62	74	93		File: 070515-B128-fl-SDS-tryp-CNF-spot_264.wiff, Sample: 070515-B128-fl-SDS-tryp-CNF-spot_264 (sample number 1), Elution: 14.264 min, Period: 1, Cycle(s): 642 (Experiment 2)
TRUE	TRUE	(K)LPEWmTSASIFSPMKPYLAK(L)	0.95	64.54	25.8206		2	Oxidation (+16)	771.733	2312.18	3	0.01829	7.908	74	93		File: 070515-B128-fl-SDS-tryp-CNF-spot_264.wiff, Sample: 070515-B128-fl-SDS-tryp-CNF-spot_264 (sample number 1), Elution: 13.665 min, Period: 1, Cycle(s): 637 (Experiment 2)
TRUE	TRUE	(K)LPEWmTSASIFSPmKPYLAK(L)	0.95	25.56	26.4345		2	Oxidation (+16), Oxidation (+16)	777.067	2328.18	3	0.02568	11.03	74	93		File: 070515-B128-fl-SDS-tryp-CNF-spot_264.wiff, Sample: 070515-B128-fl-SDS-tryp-CNF-spot_264 (sample number 1), Elution: 13.288 min, Period: 1, Cycle(s): 633 (Experiment 3)
TRUE	FALSE	(R)YFIALPVPSQPVDPR(S)	0.95	64.22	26.7117		2		849.963	1697.91	2	-0.003463	-2.038	114	128	gi|123957|sp|P17314.1|IAAC3_WHEAT	File: 070515-B128-fl-SDS-tryp-CNF-spot_264.wiff, Sample: 070515-B128-fl-SDS-tryp-CNF-spot_264 (sample number 1), Elution: 13.425 min, Period: 1, Cycle(s): 635 (Experiment 2)
TRUE	FALSE	(R)SGNVGESGLIDLPGcPR(Q)	0.95	98.52	25.9439		2	Carbamidomethyl (+57)	864.423	1726.83	2	0.001012	0.5855	129	145	gi|123957|sp|P17314.1|IAAC3_WHEAT	File: 070515-B128-fl-SDS-tryp-CNF-spot_264.wiff, Sample: 070515-B128-fl-SDS-tryp-CNF-spot_264 (sample number 1), Elution: 12.465 min, Period: 1, Cycle(s): 627 (Experiment 2)
TRUE	FALSE	(R)SGNVGESGLIDLPGcPR(Q)	0.95	92.7	26.3347		2	Propionamide (+71)	871.439	1740.86	2	0.01768	10.15	129	145	gi|123957|sp|P17314.1|IAAC3_WHEAT	File: 070515-B128-fl-SDS-tryp-CNF-spot_264.wiff, Sample: 070515-B128-fl-SDS-tryp-CNF-spot_264 (sample number 1), Elution: 12.568 min, Period: 1, Cycle(s): 627 (Experiment 3)
TRUE	FALSE	(R)DYVLQQTcGTFTPGSK(L)	0.95	99.12	26.7852		2	Carbamidomethyl (+57)	901.44	1800.87	2	0.03056	16.96	58	73	gi|123957|sp|P17314.1|IAAC3_WHEAT	File: 070515-B128-fl-SDS-tryp-CNF-spot_264.wiff, Sample: 070515-B128-fl-SDS-tryp-CNF-spot_264 (sample number 1), Elution: 11.864 min, Period: 1, Cycle(s): 622 (Experiment 2)
TRUE	FALSE	(R)DYVLQQTcGTFTPGSK(L)	0.95	87.5	26.6839		2	Propionamide (+71)	908.446	1814.88	2	0.02552	14.05	58	73	gi|123957|sp|P17314.1|IAAC3_WHEAT	File: 070515-B128-fl-SDS-tryp-CNF-spot_264.wiff, Sample: 070515-B128-fl-SDS-tryp-CNF-spot_264 (sample number 1), Elution: 11.984 min, Period: 1, Cycle(s): 623 (Experiment 2)
													# Amino acids in peptides	# Amino acids in mature protein	% MS/MS Coverage	Predicted size	pI
												WTAI-CM3-Bu-1	108	143	76	15916	6.66

## Sheet: Spot 265
Spot 265
WTAI-CM3-Bu-1, WTAI-CM3-Bu-2
Scaffold Assignment	gi 123957
Our Assignment	WTAI-CM3-Bu-1
Good?	Assigned	Sequence	Prob	Mascot Ion score	Mascot Identity score	X! Tandem	NTT	Modifications	Observed	Actual Mass	Charge	Delta AMU	Delta PPM	Start	Stop	Other Proteins	Spectrum ID
TRUE	TRUE	(R)TNLLPHcR(D)	0.95	29.87	25.3403		2	Propionamide (+71)	512.78	1023.54	2	0.01626	15.87	37	44		File: 070515-B128-fl-SDS-tryp-CNF-spot_265.wiff, Sample: 070515-B128-fl-SDS-tryp-CNF-spot_265 (sample number 1), Elution: 11.011 min, Period: 1, Cycle(s): 632 (Experiment 2)
TRUE	TRUE	(Y)VLQQTcGTF(T)	0.95	54.87	29.3551		2	Carbamidomethyl (+57)	527.272	1052.53	2	0.03315	31.46	47	55	RS_UWI_15430_21_Y_722_3e-091_3	File: 080721-B128-fl-SDS-chymo-CN-spot_265.wiff, Sample: 080721-B128-fl-SDS-chymo-CN-spot_265 (sample number 1), Elution: 11.626 min, Period: 1, Cycle(s): 637 (Experiment 2)
TRUE	TRUE	(R)DYVLQQTcGTFTPGSK(L)	0.93	27.62	26.6839		2	Propionamide (+71)	605.961	1814.86	3	0.01023	5.634	45	60	RS_UWI_15430_21_Y_722_3e-091_3	File: 070515-B128-fl-SDS-tryp-CNF-spot_265.wiff, Sample: 070515-B128-fl-SDS-tryp-CNF-spot_265 (sample number 1), Elution: 12.085 min, Period: 1, Cycle(s): 644 (Experiment 3)
TRUE	TRUE	(R)LLVAPGQcNLATIHNVR(Y)	0.95	80.93	26.4836		2	Carbamidomethyl (+57)	626.017	1875.03	3	0.01392	7.42	141	157	RS_UWI_15430_21_Y_722_3e-091_3	File: 070515-B128-fl-SDS-tryp-CNF-spot_265.wiff, Sample: 070515-B128-fl-SDS-tryp-CNF-spot_265 (sample number 1), Elution: 12.102 min, Period: 1, Cycle(s): 645 (Experiment 2)
TRUE	TRUE	(R)LLVAPGQcNLATIHNVR(Y)	0.95	70.72	27.0157		2	Propionamide (+71)	630.688	1889.04	3	0.01051	5.562	141	157	RS_UWI_15430_21_Y_722_3e-091_3	File: 070515-B128-fl-SDS-tryp-CNF-spot_265.wiff, Sample: 070515-B128-fl-SDS-tryp-CNF-spot_265 (sample number 1), Elution: 12.273 min, Period: 1, Cycle(s): 646 (Experiment 3)
TRUE	TRUE	(L)VAPGQcNLATIH(N)	0.95	51.16	28.9542		2	Carbamidomethyl (+57)	640.846	1279.68	2	0.04378	34.19	143	154	RS_UWI_15430_21_Y_722_3e-091_3	File: 080721-B128-fl-SDS-chymo-CN-spot_265.wiff, Sample: 080721-B128-fl-SDS-chymo-CN-spot_265 (sample number 1), Elution: 11.353 min, Period: 1, Cycle(s): 633 (Experiment 2)
TRUE	TRUE	(K)LPEWMTSASIYSPGKPYLAK(L)	0.95	51.42	26.4444		2		747.064	2238.17	3	0.02976	13.29	61	80		File: 070515-B128-fl-SDS-tryp-CNF-spot_265.wiff, Sample: 070515-B128-fl-SDS-tryp-CNF-spot_265 (sample number 1), Elution: 13.196 min, Period: 1, Cycle(s): 661 (Experiment 2)
TRUE	TRUE	(K)LPEWmTSASIYSPGKPYLAK(L)	0.95	51.8	25.7054		2	Oxidation (+16)	752.39	2254.15	3	0.01483	6.574	61	80		File: 070515-B128-fl-SDS-tryp-CNF-spot_265.wiff, Sample: 070515-B128-fl-SDS-tryp-CNF-spot_265 (sample number 1), Elution: 12.597 min, Period: 1, Cycle(s): 650 (Experiment 2)
TRUE	TRUE	(R)YFIALPVPSQPVDPR(S)	0.95	42.7	26.7025		2		849.979	1697.94	2	0.02994	17.62	101	115	RS_UWI_15430_21_Y_722_3e-091_3	File: 070515-B128-fl-SDS-tryp-CNF-spot_265.wiff, Sample: 070515-B128-fl-SDS-tryp-CNF-spot_265 (sample number 1), Elution: 13.367 min, Period: 1, Cycle(s): 668 (Experiment 2)
TRUE	TRUE	(R)SGNVGESGLIDLPGcPR(E)	0.95	101.74	25.9439		2	Carbamidomethyl (+57)	864.431	1726.85	2	0.01639	9.486	116	132	RS_UWI_15430_21_Y_722_3e-091_3	File: 070515-B128-fl-SDS-tryp-CNF-spot_265.wiff, Sample: 070515-B128-fl-SDS-tryp-CNF-spot_265 (sample number 1), Elution: 12.512 min, Period: 1, Cycle(s): 648 (Experiment 3)
TRUE	TRUE	(R)SGNVGESGLIDLPGcPR(E)	0.95	74.64	26.3347		2	Propionamide (+71)	871.443	1740.87	2	0.02566	14.73	116	132	RS_UWI_15430_21_Y_722_3e-091_3	File: 070515-B128-fl-SDS-tryp-CNF-spot_265.wiff, Sample: 070515-B128-fl-SDS-tryp-CNF-spot_265 (sample number 1), Elution: 12.529 min, Period: 1, Cycle(s): 649 (Experiment 2)
TRUE	TRUE	(R)DYVLQQTcGTFTPGSK(L)	0.95	98.41	26.7852		2	Carbamidomethyl (+57)	901.434	1800.85	2	0.01702	9.448	45	60	RS_UWI_15430_21_Y_722_3e-091_3	File: 070515-B128-fl-SDS-tryp-CNF-spot_265.wiff, Sample: 070515-B128-fl-SDS-tryp-CNF-spot_265 (sample number 1), Elution: 11.983 min, Period: 1, Cycle(s): 644 (Experiment 2)
															# Amino acids in peptides	# Amino acids in mature protein	% MS/MS Coverage	Predicted size	pI
														WTAI-CM3-Bu-1	93	143	65	15832	6.66
Scaffold Assignment	RS_UWI_15430
Our Assignment	WTAI-CM3-Bu-2
Good?	Assigned	Sequence	Prob	Mascot Ion score	Mascot Identity score	X! Tandem	NTT	Modifications	Observed	Actual Mass	Charge	Delta AMU	Delta PPM	Start	Stop	Other Proteins	Spectrum ID
TRUE	FALSE	(Y)VLQQTcGTF(T)	0.95	54.87	29.3551		2	Carbamidomethyl (+57)	527.272	1052.53	2	0.03315	31.46	60	68	Ta|UG55|#S17989754_3,RS_UWI_14856_63_Y_777_4e-096_2,gi|123957|sp|P17314.1|IAAC3_WHEAT,TC264655_1,TC11_313829_1,TC11_322396_1	File: 080721-B128-fl-SDS-chymo-CN-spot_265.wiff, Sample: 080721-B128-fl-SDS-chymo-CN-spot_265 (sample number 1), Elution: 11.626 min, Period: 1, Cycle(s): 637 (Experiment 2)
TRUE	TRUE	(R)QMQWDFVR(L)	0.95	41.78	25.4407		2		555.271	1108.53	2	0.01539	13.87	146	153		File: 070515-B128-fl-SDS-tryp-CNF-spot_265.wiff, Sample: 070515-B128-fl-SDS-tryp-CNF-spot_265 (sample number 1), Elution: 12.837 to 12.905 min, Period: 1, Cycle(s): 652-653 (Experiment 2)
TRUE	FALSE	(R)DYVLQQTcGTFTPGSK(L)	0.93	27.62	26.6839		2	Propionamide (+71)	605.961	1814.86	3	0.01023	5.634	58	73	Ta|UG55|#S17989754_3,RS_UWI_14856_63_Y_777_4e-096_2,gi|123957|sp|P17314.1|IAAC3_WHEAT,TC264655_1,TC11_313829_1,TC11_322396_1	File: 070515-B128-fl-SDS-tryp-CNF-spot_265.wiff, Sample: 070515-B128-fl-SDS-tryp-CNF-spot_265 (sample number 1), Elution: 12.085 min, Period: 1, Cycle(s): 644 (Experiment 3)
TRUE	FALSE	(R)LLVAPGQcNLATIHNVR(Y)	0.95	80.93	26.4836		2	Carbamidomethyl (+57)	626.017	1875.03	3	0.01392	7.42	154	170	Ta|UG55|#S17989754_3,RS_UWI_14856_63_Y_777_4e-096_2,gi|123957|sp|P17314.1|IAAC3_WHEAT,TC264655_1,TC11_313829_1,TC11_322396_1	File: 070515-B128-fl-SDS-tryp-CNF-spot_265.wiff, Sample: 070515-B128-fl-SDS-tryp-CNF-spot_265 (sample number 1), Elution: 12.102 min, Period: 1, Cycle(s): 645 (Experiment 2)
TRUE	FALSE	(R)LLVAPGQcNLATIHNVR(Y)	0.95	70.72	27.0157		2	Propionamide (+71)	630.688	1889.04	3	0.01051	5.562	154	170	Ta|UG55|#S17989754_3,RS_UWI_14856_63_Y_777_4e-096_2,gi|123957|sp|P17314.1|IAAC3_WHEAT,TC264655_1,TC11_313829_1,TC11_322396_1	File: 070515-B128-fl-SDS-tryp-CNF-spot_265.wiff, Sample: 070515-B128-fl-SDS-tryp-CNF-spot_265 (sample number 1), Elution: 12.273 min, Period: 1, Cycle(s): 646 (Experiment 3)
TRUE	FALSE	(L)VAPGQcNLATIH(N)	0.95	51.16	28.9542		2	Carbamidomethyl (+57)	640.846	1279.68	2	0.04378	34.19	156	167	Ta|UG55|#S17989754_3,RS_UWI_14856_63_Y_777_4e-096_2,gi|123957|sp|P17314.1|IAAC3_WHEAT,TC264655_1,TC11_313829_1,TC11_322396_1	File: 080721-B128-fl-SDS-chymo-CN-spot_265.wiff, Sample: 080721-B128-fl-SDS-chymo-CN-spot_265 (sample number 1), Elution: 11.353 min, Period: 1, Cycle(s): 633 (Experiment 2)
TRUE	TRUE	(K)LPEWMTSASIFSPMKPYLAK(L)	0.95	31.59	26.4048		2		766.402	2296.18	3	0.02059	8.965	74	93		File: 070515-B128-fl-SDS-tryp-CNF-spot_265.wiff, Sample: 070515-B128-fl-SDS-tryp-CNF-spot_265 (sample number 1), Elution: 14.29 min, Period: 1, Cycle(s): 701 (Experiment 2)
TRUE	TRUE	(K)LPEWmTSASIFSPMKPYLAK(L)	0.93	27.29	25.8206		2	Oxidation (+16)	771.733	2312.18	3	0.01819	7.865	74	93		File: 070515-B128-fl-SDS-tryp-CNF-spot_265.wiff, Sample: 070515-B128-fl-SDS-tryp-CNF-spot_265 (sample number 1), Elution: 13.692 min, Period: 1, Cycle(s): 678 (Experiment 2)
TRUE	TRUE	(K)LPEWmTSASIFSPmKPYLAK(L)	0.95	29.24	26.4444		2	Oxidation (+16), Oxidation (+16)	777.064	2328.17	3	0.01778	7.633	74	93		File: 070515-B128-fl-SDS-tryp-CNF-spot_265.wiff, Sample: 070515-B128-fl-SDS-tryp-CNF-spot_265 (sample number 1), Elution: 13.127 min, Period: 1, Cycle(s): 660 (Experiment 2)
TRUE	FALSE	(R)YFIALPVPSQPVDPR(S)	0.95	42.7	26.7025		2		849.979	1697.94	2	0.02994	17.62	114	128	Ta|UG55|#S17989754_3,RS_UWI_14856_63_Y_777_4e-096_2,gi|123957|sp|P17314.1|IAAC3_WHEAT,TC264655_1,TC11_313829_1,TC11_322396_1	File: 070515-B128-fl-SDS-tryp-CNF-spot_265.wiff, Sample: 070515-B128-fl-SDS-tryp-CNF-spot_265 (sample number 1), Elution: 13.367 min, Period: 1, Cycle(s): 668 (Experiment 2)
TRUE	FALSE	(R)SGNVGESGLIDLPGcPR(Q)	0.95	101.74	25.9439		2	Carbamidomethyl (+57)	864.431	1726.85	2	0.01639	9.486	129	145	Ta|UG55|#S17989754_3,RS_UWI_14856_63_Y_777_4e-096_2,gi|123957|sp|P17314.1|IAAC3_WHEAT,TC264655_1,TC11_313829_1,TC11_322396_1	File: 070515-B128-fl-SDS-tryp-CNF-spot_265.wiff, Sample: 070515-B128-fl-SDS-tryp-CNF-spot_265 (sample number 1), Elution: 12.512 min, Period: 1, Cycle(s): 648 (Experiment 3)
TRUE	FALSE	(R)SGNVGESGLIDLPGcPR(Q)	0.95	74.64	26.3347		2	Propionamide (+71)	871.443	1740.87	2	0.02566	14.73	129	145	Ta|UG55|#S17989754_3,RS_UWI_14856_63_Y_777_4e-096_2,gi|123957|sp|P17314.1|IAAC3_WHEAT,TC264655_1,TC11_313829_1,TC11_322396_1	File: 070515-B128-fl-SDS-tryp-CNF-spot_265.wiff, Sample: 070515-B128-fl-SDS-tryp-CNF-spot_265 (sample number 1), Elution: 12.529 min, Period: 1, Cycle(s): 649 (Experiment 2)
TRUE	FALSE	(R)DYVLQQTcGTFTPGSK(L)	0.95	98.41	26.7852		2	Carbamidomethyl (+57)	901.434	1800.85	2	0.01702	9.448	58	73	Ta|UG55|#S17989754_3,RS_UWI_14856_63_Y_777_4e-096_2,gi|123957|sp|P17314.1|IAAC3_WHEAT,TC264655_1,TC11_313829_1,TC11_322396_1	File: 070515-B128-fl-SDS-tryp-CNF-spot_265.wiff, Sample: 070515-B128-fl-SDS-tryp-CNF-spot_265 (sample number 1), Elution: 11.983 min, Period: 1, Cycle(s): 644 (Experiment 2)
															# Amino acids in peptides	# Amino acids in mature protein	% MS/MS Coverage	Predicted size	pI
														WTAI-CM3-Bu-2	93	143	65	15916	6.66

## Sheet: Spot 266
Spot 266
WTAI-CM16-Bu-1
Scaffold Assignment	gi123958
Our Assignment	WTAI-CM16-Bu-1
Good?	Assigned	Sequence	Prob	Mascot Ion score	Mascot Identity score	X! Tandem	NTT	Modifications	Observed	Actual Mass	Charge	Delta AMU	Delta PPM	Start	Stop	Other Proteins	Spectrum ID
TRUE	TRUE	(R)EVQMDFVR(I)	0.95	43.12	26.1805	2.18046	2		512.253	1022.49	2	0.005519	5.392	108	115		File: 100309-B128-fl-SDS-tryp-spot_266.wiff, Sample: 100309-B128-fl-SDS-tryp-spot_266 (sample number 1), Elution: 12.2 min, Period: 1, Cycle(s): 668 (Experiment 2)
TRUE	TRUE	(R)EVQmDFVR(I)	0.95	48.18	25.7749	2.49485	2	Oxidation (+16)	520.249	1038.48	2	0.003342	3.215	108	115		File: 100309-B128-fl-SDS-tryp-spot_266.wiff, Sample: 100309-B128-fl-SDS-tryp-spot_266 (sample number 1), Elution: 11.022 min, Period: 1, Cycle(s): 623 (Experiment 2)
TRUE	TRUE	(R)DYVEQQAcR(I)	0.95	43.07	25.7634		2	Carbamidomethyl (+57)	584.76	1167.51	2	0.007628	6.528	46	54		File: 100309-B128-fl-SDS-tryp-spot_266.wiff, Sample: 100309-B128-fl-SDS-tryp-spot_266 (sample number 1), Elution: 10.019 min, Period: 1, Cycle(s): 585 (Experiment 2)
TRUE	TRUE	(R)IETPGSPYLAK(Q)	0.95	59.59	25.3656	3.33724	2		588.32	1174.63	2	0.001785	1.518	55	65		File: 100309-B128-fl-SDS-tryp-spot_266.wiff, Sample: 100309-B128-fl-SDS-tryp-spot_266 (sample number 1), Elution: 11.773 min, Period: 1, Cycle(s): 643 (Experiment 3)
TRUE	TRUE	(N)LTTVHNTPYc(L)	0.95	63.29	28.9321		2	Carbamidomethyl (+57)	603.299	1204.58	2	0.02921	24.23	125	134		File: 100304-B128-fl-SDS-thermo-spot_266.wiff, Sample: 100304-B128-fl-SDS-thermo-spot_266 (sample number 1), Elution: 10.563 min, Period: 1, Cycle(s): 605 (Experiment 2)
TRUE	TRUE	(K)SRPDQSGLmELPGcPR(E)	0.95	62.52	26.6839		2	Oxidation (+16), Carbamidomethyl (+57)	605.96	1814.86	3	0.01713	9.433	92	107		File: 100309-B128-fl-SDS-tryp-spot_266.wiff, Sample: 100309-B128-fl-SDS-tryp-spot_266 (sample number 1), Elution: 11.534 min, Period: 1, Cycle(s): 641 (Experiment 3)
TRUE	TRUE	(L)ITPLPScRDY(V)	0.95	38.79	29.2788		2	Carbamidomethyl (+57)	611.313	1220.61	2	0.02563	20.98	38	47		File: 080721-B128-fl-SDS-chymo-CN-spot_266.wiff, Sample: 080721-B128-fl-SDS-chymo-CN-spot_266 (sample number 1), Elution: 11.9 min, Period: 1, Cycle(s): 629 (Experiment 3)
TRUE	TRUE	(T)LITPLPScRDY(V)	0.95	43.68	27.7085		2	Carbamidomethyl (+57)	667.855	1333.69	2	0.02438	18.26	37	47		File: 100304-B128-fl-SDS-thermo-spot_266.wiff, Sample: 100304-B128-fl-SDS-thermo-spot_266 (sample number 1), Elution: 12.279 min, Period: 1, Cycle(s): 673 (Experiment 2)
															# Amino acids in peptides	# Amino acids in mature protein	% MS/MS Coverage	Predicted size	pI
														WTAI-CM16-Bu-1	63	119	52.9	13437	5.02

## Sheet: Spot 272
Spot 272
WTAI-CM3-Bu-1, Embryo Globulin
Scaffold Assignment	P17314 Alpha amylase inhibitor CM3
Our Assignment	WTAI-CM3-Bu-1
Good?	Assigned	Sequence	Prob	Mascot Ion score	Mascot Identity score	X! Tandem	NTT	Modifications	Observed	Actual Mass	Charge	Delta AMU	Delta PPM	Start	Stop	Other Proteins	Spectrum ID
TRUE	TRUE	(R)EMQWDFVR(L)	0.91	25.5	25.4407		2		555.762	1109.51	2	0.01299	11.7	133	140		File: 070515-B128-fl-SDS-tryp-CNF-spot_272.wiff, Sample: 070515-B128-fl-SDS-tryp-CNF-spot_272 (sample number 1), Elution: 12.976 min, Period: 1, Cycle(s): 670 (Experiment 2)
TRUE	TRUE	(R)LLVAPGQcNLATIHNVR(Y)	0.95	52.92	26.4836		2	Carbamidomethyl (+57)	626.015	1875.02	3	0.008572	4.569	141	157		File: 070515-B128-fl-SDS-tryp-CNF-spot_272.wiff, Sample: 070515-B128-fl-SDS-tryp-CNF-spot_272 (sample number 1), Elution: 12.223 min, Period: 1, Cycle(s): 659 (Experiment 2)
TRUE	TRUE	(K)LPEWMTSASIYSPGKPYLAK(L)	0.91	36.36	26.4444		2		747.061	2238.16	3	0.02171	9.695	61	80		File: 070515-B128-fl-SDS-tryp-CNF-spot_272.wiff, Sample: 070515-B128-fl-SDS-tryp-CNF-spot_272 (sample number 1), Elution: 13.338 min, Period: 1, Cycle(s): 685 (Experiment 2)
TRUE	TRUE	(R)YFIALPVPSQPVDPR(S)	0.95	53.72	26.7025		2		849.977	1697.94	2	0.0257	15.13	101	115		File: 070515-B128-fl-SDS-tryp-CNF-spot_272.wiff, Sample: 070515-B128-fl-SDS-tryp-CNF-spot_272 (sample number 1), Elution: 13.492 min, Period: 1, Cycle(s): 688 (Experiment 2)
TRUE	TRUE	(R)SGNVGESGLIDLPGcPR(E)	0.95	60.15	25.9439		2	Carbamidomethyl (+57)	864.436	1726.86	2	0.02683	15.53	116	132		File: 070515-B128-fl-SDS-tryp-CNF-spot_272.wiff, Sample: 070515-B128-fl-SDS-tryp-CNF-spot_272 (sample number 1), Elution: 12.548 min, Period: 1, Cycle(s): 663 (Experiment 2)
															# Amino acids in peptides	# Amino acids in mature protein	% MS/MS Coverage	Predicted size	pI
														WTAI-CM3-Bu-1	77	143	54	15832	6.66
Scaffold Assignment
Our Assignment
Good?	Assigned	Sequence	Prob	Mascot Ion score	Mascot Identity score	X! Tandem	NTT	Modifications	Observed	Actual Mass	Charge	Delta AMU	Delta PPM	Start	Stop	Other Proteins	Spectrum ID
TRUE	TRUE	(R)EVQEVFR(A)	0.95	41.92	24.9969		2		453.744	905.473	2	0.01204	13.29	498	504		File: 070515-B128-fl-SDS-tryp-CNF-spot_272.wiff, Sample: 070515-B128-fl-SDS-tryp-CNF-spot_272 (sample number 1), Elution: 11.174 min, Period: 1, Cycle(s): 628 (Experiment 2)
TRUE	TRUE	(K)LDNPAQELTFGRPAR(E)	0.94	42.94	26.5992		2		562.304	1683.89	3	0.02178	12.93	483	497		File: 070515-B128-fl-SDS-tryp-CNF-spot_272.wiff, Sample: 070515-B128-fl-SDS-tryp-CNF-spot_272 (sample number 1), Elution: 12.292 min, Period: 1, Cycle(s): 660 (Experiment 2)
TRUE	TRUE	(F)RAKDQQDEGF(V)	0.95	34.77	29.2788	0.236572	2		597.29	1192.56	2	0.01729	14.48	504	513		File: 080721-B128-fl-SDS-chymo-CN-spot_272.wiff, Sample: 080721-B128-fl-SDS-chymo-CN-spot_272 (sample number 1), Elution: 10.856 min, Period: 1, Cycle(s): 625 (Experiment 2)
TRUE	TRUE	(R)GSGSESESESEEQQDQQR(Y)	0.93	38.74	26.5128		2		666.274	1995.8	3	0.01263	6.323	405	422		File: 070515-B128-fl-SDS-tryp-CNF-spot_272.wiff, Sample: 070515-B128-fl-SDS-tryp-CNF-spot_272 (sample number 1), Elution: 8.83 min, Period: 1, Cycle(s): 519 (Experiment 2)
TRUE	TRUE	(R)RGSGSESESESEEQQDQQR(Y)	0.9	35.51	26.9373		2		718.314	2151.92	3	0.0302	14.03	404	422		File: 070515-B128-fl-SDS-tryp-CNF-spot_272.wiff, Sample: 070515-B128-fl-SDS-tryp-CNF-spot_272 (sample number 1), Elution: 9.189 min, Period: 1, Cycle(s): 531 (Experiment 2)
TRUE	TRUE	(R)AKDQQDEGFVAGPEQQEQER(G)	0.95	60.89	26.3849		2		763.696	2288.07	3	0.03559	15.55	505	524		File: 070515-B128-fl-SDS-tryp-CNF-spot_272.wiff, Sample: 070515-B128-fl-SDS-tryp-CNF-spot_272 (sample number 1), Elution: 10.812 min, Period: 1, Cycle(s): 616 (Experiment 2)

## Sheet: Spot 274
Spot 274
WTAI-CM17-Bu-1
Scaffold Assignment	gi 21711
Our Assignment	WTAI-CM17-Bu-1
Good?	Assigned	Sequence	Prob	Mascot Ion score	Mascot Identity score	X! Tandem	NTT	Modifications	Observed	Actual Mass	Charge	Delta AMU	Delta PPM	Start	Stop	Other Proteins	Spectrum ID
TRUE	TRUE	(N)LTTVHNTPYc(L)	0.95	49.35	28.9321		2	Carbamidomethyl (+57)	603.258	1204.5	2	-0.05356	-44.43	125	134		File: 080714-B128-fl-SDS-thermo-CN-spot_274.wiff, Sample: 080714-B128-fl-SDS-thermo-CN-spot_274 (sample number 1), Elution: 10.009 min, Period: 1, Cycle(s): 555 (Experiment 2)
TRUE	TRUE	(N)LTTVHNTPYc(L)	0.95	47.11	28.9321		2	Carbamidomethyl (+57)	603.295	1204.58	2	0.02171	18	125	134		File: 100304-B128-fl-SDS-thermo-spot_274.wiff, Sample: 100304-B128-fl-SDS-thermo-spot_274 (sample number 1), Elution: 10.208 min, Period: 1, Cycle(s): 581 (Experiment 2)
TRUE	TRUE	(L)ITPLPScRNY(V)	0.94	31.82	29.2634		2	Carbamidomethyl (+57)	610.802	1219.59	2	-0.01237	-10.13	38	47		File: 100308-B128-fl-SDS-chymo-spot_274.wiff, Sample: 100308-B128-fl-SDS-chymo-spot_274 (sample number 1), Elution: 11.059 min, Period: 1, Cycle(s): 586 (Experiment 3)
TRUE	TRUE	(T)LITPLPScRnY(V)	0.95	31.43	27.7085		2	Carbamidomethyl (+57), Deamidation (+1)	667.814	1333.61	2	-0.05617	-42.08	37	47		File: 080714-B128-fl-SDS-thermo-CN-spot_274.wiff, Sample: 080714-B128-fl-SDS-thermo-CN-spot_274 (sample number 1), Elution: 11.87 min, Period: 1, Cycle(s): 640 (Experiment 2)
TRUE	TRUE	(W)TSTLITPLPScRNY(V)	0.95	31.65	27.6567		2	Carbamidomethyl (+57)	811.904	1621.79	2	-0.01992	-12.27	34	47		File: 100308-B128-fl-SDS-chymo-spot_274.wiff, Sample: 100308-B128-fl-SDS-chymo-spot_274 (sample number 1), Elution: 12.132 min, Period: 1, Cycle(s): 595 (Experiment 3)
TRUE	TRUE	(W)TSTLITPLPScRNY(V)	0.95	44.3	27.6567		2	Carbamidomethyl (+57)	811.918	1621.82	2	0.00705	4.344	34	47		File: 080721-B128-fl-SDS-chymo-CN-spot_274.wiff, Sample: 080721-B128-fl-SDS-chymo-CN-spot_274 (sample number 1), Elution: 12.839 min, Period: 1, Cycle(s): 687 (Experiment 2)
																# Amino acids in peptides	# Amino acids in mature protein	% MS/MS Coverage	Predicted size	pI
															WTAI-CM17-Bu-1	24	120	20	13502	4.87

## Sheet: Spot 277
Spot 277
WCI-Bu-1
Scaffold Assignment	gi 20798981
Our Assignment	WCI-Bu-1
Good?	Assigned	Sequence	Prob	Mascot Ion score	Mascot Identity score	X! Tandem	NTT	Modifications	Observed	Actual Mass	Charge	Delta AMU	Delta PPM	Start	Stop	Other Proteins	Spectrum ID
TRUE	TRUE	(R)cPTEVKR(D)	0.95	38.26	24.9276		2	Propionamide (+71)	452.244	902.473	2	0.009044	10.01	87	93		File: 070516-B128-fl-SDS-tryp-CNF-spot_277.wiff, Sample: 070516-B128-fl-SDS-tryp-CNF-spot_277 (sample number 1), Elution: 11.043 min, Period: 1, Cycle(s): 646 (Experiment 2)
TRUE	TRUE	(R)ELAAISSNcR(C)	0.95	50.61	25.8546		2	Carbamidomethyl (+57)	560.788	1119.56	2	0.02698	24.08	47	56		File: 070516-B128-fl-SDS-tryp-CNF-spot_277.wiff, Sample: 070516-B128-fl-SDS-tryp-CNF-spot_277 (sample number 1), Elution: 12.321 min, Period: 1, Cycle(s): 712 (Experiment 2)
TRUE	TRUE	(R)ELAAISSNcR(C)	0.95	49.33	25.5145		2	Propionamide (+71)	567.789	1133.56	2	0.01371	12.08	47	56		File: 070516-B128-fl-SDS-tryp-CNF-spot_277.wiff, Sample: 070516-B128-fl-SDS-tryp-CNF-spot_277 (sample number 1), Elution: 12.389 min, Period: 1, Cycle(s): 713 (Experiment 2)
TRUE	TRUE	(R)AFPPSQSQGGGPPQPPLAPR(C)	0.95	46.43	25.9439		2		662.683	1985.03	3	0.01359	6.842	67	86		File: 070516-B128-fl-SDS-tryp-CNF-spot_277.wiff, Sample: 070516-B128-fl-SDS-tryp-CNF-spot_277 (sample number 1), Elution: 13.208 min, Period: 1, Cycle(s): 740 (Experiment 3)
TRUE	TRUE	(R)AFPPSQSQGGGPPQPPLAPR(C)	0.93	38.51	25.9439		2		662.684	1985.03	3	0.01846	9.295	67	86		File: 070516-B128-fl-SDS-tryp-CNF-spot_277.wiff, Sample: 070516-B128-fl-SDS-tryp-CNF-spot_277 (sample number 1), Elution: 13.858 min, Period: 1, Cycle(s): 775 (Experiment 2)
TRUE	TRUE	(L)AAISSNcRcEGL(R)	0.95	30.26	28.1224		2	Carbamidomethyl (+57), Propionamide (+71)	676.309	1350.6	2	0.001581	1.17	49	60		File: 080721-B128-fl-SDS-chymo-CN-spot_277.wiff, Sample: 080721-B128-fl-SDS-chymo-CN-spot_277 (sample number 1), Elution: 10.737 min, Period: 1, Cycle(s): 603 (Experiment 2)
TRUE	TRUE	(L)AAISSNcRcEGL(R)	0.95	44.73	28.4386		2	Propionamide (+71), Propionamide (+71)	683.314	1364.61	2	-0.004739	-3.47	49	60		File: 080721-B128-fl-SDS-chymo-CN-spot_277.wiff, Sample: 080721-B128-fl-SDS-chymo-CN-spot_277 (sample number 1), Elution: 10.84 min, Period: 1, Cycle(s): 603 (Experiment 3)
TRUE	TRUE	(G)VGLPVDPLQGcHYY(V)	0.95	39.8	24.8714		2	Propionamide (+71)	816.367	1630.72	2	-0.06284	-38.51	10	23		File: 080714-B128-fl-SDS-thermo-CN-spot_277.wiff, Sample: 080714-B128-fl-SDS-thermo-CN-spot_277 (sample number 1), Elution: 12.96 min, Period: 1, Cycle(s): 680 (Experiment 2)
TRUE	TRUE	(L)ALPGQcNLPTIHGGPY(C)	0.95	68.28	27.6268		2	Propionamide (+71)	854.927	1707.84	2	-0.00215	-1.258	100	115		File: 080721-B128-fl-SDS-chymo-CN-spot_277.wiff, Sample: 080721-B128-fl-SDS-chymo-CN-spot_277 (sample number 1), Elution: 12.361 min, Period: 1, Cycle(s): 659 (Experiment 2)
														# Amino acids in peptides	# Amino acids in mature protein	% MS/MS Coverage	Predicted size	pI
													WCI-Bu-1	131	180	73	19633	6.77

## Sheet: Spot 278
Spot 278
WCI-Bu-1, Wheatwin-Bu-2, WTI Bu-1
Scaffold Assignment	gi 20798981
Our Assignment	WCI-Bu-1
Good?	Assigned	Sequence	Prob	Mascot Ion score	Mascot Identity score	X! Tandem	NTT	Modifications	Observed	Actual Mass	Charge	Delta AMU	Delta PPM	Start	Stop	Other Proteins	Spectrum ID
TRUE	TRUE	(R)cPTEVKR(D)	0.95	31.59	24.9276		2	Propionamide (+71)	452.24	902.466	2	0.001494	1.654	87	93		File: 070515-B128-fl-SDS-tryp-CNF-spot_278.wiff, Sample: 070515-B128-fl-SDS-tryp-CNF-spot_278 (sample number 1), Elution: 9.597 min, Period: 1, Cycle(s): 561 (Experiment 2)
TRUE	TRUE	(R)ELAAISSNcR(C)	0.95	46.61	25.5145		2	Propionamide (+71)	567.777	1133.54	2	-0.01151	-10.14	47	56		File: 070515-B128-fl-SDS-tryp-CNF-spot_278.wiff, Sample: 070515-B128-fl-SDS-tryp-CNF-spot_278 (sample number 1), Elution: 11.011 min, Period: 1, Cycle(s): 617 (Experiment 3)
TRUE	TRUE	(L)ALPGQcNLPTIHGGPY(C)	0.95	47.67	27.6193		2	Propionamide (+71)	854.923	1707.83	2	-0.009512	-5.566	100	115		File: 080721-B128-fl-SDS-chymo-CN-spot_278.wiff, Sample: 080721-B128-fl-SDS-chymo-CN-spot_278 (sample number 1), Elution: 12.551 min, Period: 1, Cycle(s): 649 (Experiment 2)
															# Amino acids in peptides	# Amino acids in mature protein	% MS/MS Coverage	Predicted size	pI
														WCI-Bu-1	33	119	28	12962	7.42
Scaffold Assignment	BU-wheatwin#2
Our Assignment	Wheatwin-Bu-2
Good?	Assigned	Sequence	Prob	Mascot Ion score	Mascot Identity score	X! Tandem	NTT	Modifications	Observed	Actual Mass	Charge	Delta AMU	Delta PPM	Start	Stop	Other Proteins	Spectrum ID
TRUE	TRUE	(F)TKIDTNGIGY(Q)	0.95	36.01	29.0741	2.42022	2		541.278	1080.54	2	-0.003379	-3.124	121	130		File: 080721-B128-fl-SDS-chymo-CN-spot_278.wiff, Sample: 080721-B128-fl-SDS-chymo-CN-spot_278 (sample number 1), Elution: 11.336 min, Period: 1, Cycle(s): 614 (Experiment 2)
TRUE	TRUE	(A)qQATNVRATY(H)	0.95			7.5376	2	Pyro-cmC (-17)	567.788	1133.56	2	0.01464	12.9	22	31		File: 080721-B128-fl-SDS-chymo-CN-spot_278.wiff, Sample: 080721-B128-fl-SDS-chymo-CN-spot_278 (sample number 1), Elution: 10.259 min, Period: 1, Cycle(s): 593 (Experiment 2)
TRUE	TRUE	(R)VTNPATGAQITAR(I)	0.95	66.71	25.9218		2		650.346	1298.68	2	-0.0169	-13.01	90	102		File: 070515-B128-fl-SDS-tryp-CNF-spot_278.wiff, Sample: 070515-B128-fl-SDS-tryp-CNF-spot_278 (sample number 1), Elution: 10.909 min, Period: 1, Cycle(s): 617 (Experiment 2)
TRUE	TRUE	(R)VTNPATGAQITAR(I)	0.95	62.68	25.9218	5.07058	2		650.39	1298.77	2	0.07123	54.8	90	102		File: 100309-B128-fl-SDS-tryp-spot_278.wiff, Sample: 100309-B128-fl-SDS-tryp-spot_278 (sample number 1), Elution: 10.564 min, Period: 1, Cycle(s): 593 (Experiment 2)
															# Amino acids in peptides	# Amino acids in mature protein	% MS/MS Coverage	Predicted size	pI
														wheatwin-Bu-2	33	125	26	13678	7.77
Scaffold Assignment	TC11_315743 Trypsin/factor XIIa inhibitor
Our Assignment	WTI Bu-1
Good?	Assigned	Sequence	Prob	Mascot Ion score	Mascot Identity score	X! Tandem	NTT	Modifications	Observed	Actual Mass	Charge	Delta AMU	Delta PPM	Start	Stop	Other Proteins	Spectrum ID
TRUE	TRUE	(R)LEGVPEGcTR(N)	0.95	45.39	26.0423		2	Carbamidomethyl (+57)	559.262	1116.51	2	-0.01409	-12.61	98	107		File: 070515-B128-fl-SDS-tryp-CNF-spot_278.wiff, Sample: 070515-B128-fl-SDS-tryp-CNF-spot_278 (sample number 1), Elution: 10.602 min, Period: 1, Cycle(s): 614 (Experiment 2)
TRUE	TRUE	(R)LEGVPEGcTR(N)	0.95	41.59	25.7171		2	Propionamide (+71)	566.273	1130.53	2	-0.008338	-7.369	98	107		File: 070515-B128-fl-SDS-tryp-CNF-spot_278.wiff, Sample: 070515-B128-fl-SDS-tryp-CNF-spot_278 (sample number 1), Elution: 10.67 min, Period: 1, Cycle(s): 615 (Experiment 2)
TRUE	TRUE	(R)ELEAVSEEcR(C)	0.95	38.65	25.3656		2	Carbamidomethyl (+57)	611.267	1220.52	2	-0.01428	-11.69	75	84		File: 070515-B128-fl-SDS-tryp-CNF-spot_278.wiff, Sample: 070515-B128-fl-SDS-tryp-CNF-spot_278 (sample number 1), Elution: 10.772 min, Period: 1, Cycle(s): 615 (Experiment 3)
															# Amino acids in peptides	# Amino acids in mature protein	% MS/MS Coverage	Predicted size	pI
														WTI Bu-1	20	122	16	13290	5.47

## Sheet: Spot 280
Spot 280
WTAI-CM2-Bu-1, WDAI-Bu-1/WDAI-Bu-2, CMx-Bu-1
Scaffold Assignment	gi 123956
Our Assignment	WTAI-CM2-Bu-1
Good?	Assigned	Sequence	Prob	Mascot Ion score	Mascot Identity score	X! Tandem	NTT	Modifications	Observed	Actual Mass	Charge	Delta AMU	Delta PPM	Start	Stop	Other Proteins	Spectrum ID
TRUE	TRUE	(T)VHNTPYc(L)	0.95	34.87	30.6819		2	Carbamidomethyl (+57)	445.687	889.359	2	-0.01594	-17.9	134	140		File: 080714-B128-fl-SDS-thermo-CN-spot_280.wiff, Sample: 080714-B128-fl-SDS-thermo-CN-spot_280 (sample number 1), Elution: 9.411 min, Period: 1, Cycle(s): 538 (Experiment 2)
TRUE	TRUE	(R)EPQRDFAK(V)	0.95	46.66	26.0531	2.50864	2		495.767	989.519	2	0.02611	26.35	114	121		File: 070516-B128-fl-SDS-tryp-CNF-spot_280.wiff, Sample: 070516-B128-fl-SDS-tryp-CNF-spot_280 (sample number 1), Elution: 10.363 min, Period: 1, Cycle(s): 600 (Experiment 2)
TRUE	TRUE	(R)TSDPNSGVLK(D)	0.95	68.4	25.977		2		509.278	1016.54	2	0.02796	27.47	97	106		File: 070516-B128-fl-SDS-tryp-CNF-spot_280.wiff, Sample: 070516-B128-fl-SDS-tryp-CNF-spot_280 (sample number 1), Elution: 10.432 to 11.183 min, Period: 1, Cycle(s): 601, 612 (Experiment 2)
TRUE	TRUE	(R)TSDPNSGVLKDLPGcPR(E)	0.95	57.67	26.6087		2	Carbamidomethyl (+57)	604.988	1811.94	3	0.05732	31.61	97	113		File: 070516-B128-fl-SDS-tryp-CNF-spot_280.wiff, Sample: 070516-B128-fl-SDS-tryp-CNF-spot_280 (sample number 1), Elution: 12.088 min, Period: 1, Cycle(s): 620 (Experiment 2)
TRUE	TRUE	(K)ELYDASQHcR(C)	0.95	60.57	25.9218		2	Carbamidomethyl (+57)	639.801	1277.59	2	0.04083	31.94	77	86		File: 070516-B128-fl-SDS-tryp-CNF-spot_280.wiff, Sample: 070516-B128-fl-SDS-tryp-CNF-spot_280 (sample number 1), Elution: 10.671 min, Period: 1, Cycle(s): 603 (Experiment 2)
TRUE	TRUE	(K)ELYDASQHcR(C)	0.95	64.43	26.3144		2	Propionamide (+71)	646.806	1291.6	2	0.03602	27.87	77	86		File: 070516-B128-fl-SDS-tryp-CNF-spot_280.wiff, Sample: 070516-B128-fl-SDS-tryp-CNF-spot_280 (sample number 1), Elution: 10.773 min, Period: 1, Cycle(s): 603 (Experiment 3)
TRUE	TRUE	(R)EYVAQQTcGVGIVGSPVSTEPGNTPR(D)	0.95	88.02	27.2016		2	Carbamidomethyl (+57)	901.799	2702.37	3	0.07669	28.37	46	71		File: 070516-B128-fl-SDS-tryp-CNF-spot_280.wiff, Sample: 070516-B128-fl-SDS-tryp-CNF-spot_280 (sample number 1), Elution: 12.208 min, Period: 1, Cycle(s): 621 (Experiment 2)
TRUE	TRUE	(R)EYVAQQTcGVGIVGSPVSTEPGNTPR(D)	0.95	70.41	27.6042		2	Propionamide (+71)	906.467	2716.38	3	0.06758	24.87	46	71		File: 070516-B128-fl-SDS-tryp-CNF-spot_280.wiff, Sample: 070516-B128-fl-SDS-tryp-CNF-spot_280 (sample number 1), Elution: 12.31 min, Period: 1, Cycle(s): 621 (Experiment 3)
														# Amino acids in peptides	# Amino acids in mature protein	% MS/MS Coverage	Predicted size	pI
													WTAI-CM2-Bu-1	68	120	56.7	13034	6.23
Scaffold Assignment	gi 123963
Our Assignment	WDAI-Bu-1/WDAI-Bu-2
Good?	Assigned	Sequence	Prob	Mascot Ion score	Mascot Identity score	X! Tandem	NTT	Modifications	Observed	Actual Mass	Charge	Delta AMU	Delta PPM	Start	Stop	Other Proteins	Spectrum ID
TRUE	TRUE	(R)LQcNGSQVPEAVLR(D)	0.93	34.5	25.966		2	Carbamidomethyl (+57)	524.283	1569.83	3	0.03476	22.13	26	39		File: 070516-B128-fl-SDS-tryp-CNF-spot_280.wiff, Sample: 070516-B128-fl-SDS-tryp-CNF-spot_280 (sample number 1), Elution: 11.849 min, Period: 1, Cycle(s): 618 (Experiment 2)
TRUE	TRUE	(K)EHGAQEGQAGTGAFPR(C)	0.95	39.08	25.7634		2		538.265	1611.77	3	0.03503	21.72	67	82		File: 070516-B128-fl-SDS-tryp-CNF-spot_280.wiff, Sample: 070516-B128-fl-SDS-tryp-CNF-spot_280 (sample number 1), Elution: 10.91 min, Period: 1, Cycle(s): 605 (Experiment 2)
TRUE	TRUE	(R)LPIVVDASGDGAYVcK(D)	0.95	54.31	26.9461		2	Carbamidomethyl (+57)	555.301	1662.88	3	0.05096	30.62	101	116		File: 070516-B128-fl-SDS-tryp-CNF-spot_280.wiff, Sample: 070516-B128-fl-SDS-tryp-CNF-spot_280 (sample number 1), Elution: 12.567 min, Period: 1, Cycle(s): 627 (Experiment 2)
TRUE	TRUE	(K)LTAASITAVcR(L)	0.95	59.79	25.092		2	Carbamidomethyl (+57)	581.829	1161.64	2	0.02616	22.5	90	100		File: 070516-B128-fl-SDS-tryp-CNF-spot_280.wiff, Sample: 070516-B128-fl-SDS-tryp-CNF-spot_280 (sample number 1), Elution: 11.832 min, Period: 1, Cycle(s): 617 (Experiment 3)
TRUE	TRUE	(K)LTAASITAVcR(L)	0.95	47.51	25.2504		2	Propionamide (+71)	588.84	1175.67	2	0.0324	27.54	90	100		File: 070516-B128-fl-SDS-tryp-CNF-spot_280.wiff, Sample: 070516-B128-fl-SDS-tryp-CNF-spot_280 (sample number 1), Elution: 11.951 min, Period: 1, Cycle(s): 618 (Experiment 3)
TRUE	TRUE	(R)DccQQLAHISEWcR(C)	0.95	40.42	26.5031		2	Carbamidomethyl (+57), Carbamidomethyl (+57), Carbamidomethyl (+57)	621.613	1861.82	3	0.05113	27.44	40	53		File: 070516-B128-fl-SDS-tryp-CNF-spot_280.wiff, Sample: 070516-B128-fl-SDS-tryp-CNF-spot_280 (sample number 1), Elution: 12.396 min, Period: 1, Cycle(s): 623 (Experiment 2)
														# Amino acids in peptides	# Amino acids in mature protein	% MS/MS Coverage	Predicted size	pI
													WDAI-Bu-1	71	124	57	13337	6.66
Scaffold Assignment	TC11_320696
Our Assignment	CMx-Bu-1
Good?	Assigned	Sequence	Prob	Mascot Ion score	Mascot Identity score	X! Tandem	NTT	Modifications	Observed	Actual Mass	Charge	Delta AMU	Delta PPM	Start	Stop	Other Proteins	Spectrum ID
TRUE	TRUE	(R)EQcVPGR(E)	0.95	28.51	24.1162		2	Carbamidomethyl (+57)	423.214	844.414	2	0.02776	32.84	35	41		File: 070516-B128-fl-SDS-tryp-CNF-spot_280.wiff, Sample: 070516-B128-fl-SDS-tryp-CNF-spot_280 (sample number 1), Elution: 9.733 min, Period: 1, Cycle(s): 572 (Experiment 2)
TRUE	TRUE	(R)ccDELSK(V)	0.95	36.25	24.5637		2	Propionamide (+71), Carbamidomethyl (+57)	463.202	924.39	2	0.02143	23.16	73	79		File: 070516-B128-fl-SDS-tryp-CNF-spot_280.wiff, Sample: 070516-B128-fl-SDS-tryp-CNF-spot_280 (sample number 1), Elution: 10.022 min, Period: 1, Cycle(s): 586 (Experiment 2)
TRUE	TRUE	(R)EFIAGIVGR(E)	0.95	40.03	25.4777		2		481.291	960.568	2	0.02887	30.02	121	129		File: 070516-B128-fl-SDS-tryp-CNF-spot_280.wiff, Sample: 070516-B128-fl-SDS-tryp-CNF-spot_280 (sample number 1), Elution: 12.721 min, Period: 1, Cycle(s): 630 (Experiment 2)
TRUE	TRUE	(K)GSLLQEDMSR(C)	0.95	60.4	26.2634		2		568.288	1134.56	2	0.02848	25.08	105	114		File: 070516-B128-fl-SDS-tryp-CNF-spot_280.wiff, Sample: 070516-B128-fl-SDS-tryp-CNF-spot_280 (sample number 1), Elution: 11.968 min, Period: 1, Cycle(s): 619 (Experiment 2)
TRUE	TRUE	(K)GSLLQEDmSR(C)	0.95	46.29	25.2375		2	Oxidation (+16)	576.289	1150.56	2	0.03449	29.95	105	114		File: 070516-B128-fl-SDS-tryp-CNF-spot_280.wiff, Sample: 070516-B128-fl-SDS-tryp-CNF-spot_280 (sample number 1), Elution: 11.115 min, Period: 1, Cycle(s): 611 (Experiment 2)
TRUE	TRUE	(R)QTcGYYLSAER(E)	0.95	43.61	25.4283		2	Carbamidomethyl (+57)	674.319	1346.62	2	0.0308	22.85	58	68		File: 070516-B128-fl-SDS-tryp-CNF-spot_280.wiff, Sample: 070516-B128-fl-SDS-tryp-CNF-spot_280 (sample number 1), Elution: 11.371 min, Period: 1, Cycle(s): 614 (Experiment 2)
TRUE	TRUE	(R)QTcGYYLSAER(E)	0.95	38.63	25.9218		2	Propionamide (+71)	681.327	1360.64	2	0.03113	22.86	58	68		File: 070516-B128-fl-SDS-tryp-CNF-spot_280.wiff, Sample: 070516-B128-fl-SDS-tryp-CNF-spot_280 (sample number 1), Elution: 11.49 to 12.327 min, Period: 1, Cycle(s): 615, 622 (Experiment 2)
														# Amino acids in peptides	# Amino acids in mature protein	% MS/MS Coverage	Predicted size	pI
													CMx-Bu-1	42	122	36.1	14009	6.14

[truncated: 14 more sheets: Spot 281, Spot 281b, Spot 282, Spot 283, Spot 283b, Spot 284, Spot 285, Spot 286, Spot 286b, Spot 289, Spot 290, Spot 312, Spot 313, Spot 528]
